# Supplementary material for: Comparative Evaluation of the Performance of Sterile Filters for Bioburden Protection and Final Fill in Biopharmaceutical Processes
Source: Membranes (Basel). 2022 May 16;12(5):524. doi: 10.3390/membranes12050524 (PMC9143324; doi:10.3390/membranes12050524)
Supplement: Supplementary file 1 [file membranes-12-00524-s001.zip]

Archive with 1 entries (1 files):
- membranes-1699123-supplementary.pdf
